# Supplementary material for: Pearson’s Principle-Inspired Robust 2D Amorphous Ni-Fe-Co Ternary Hydroxides on Carbon Textile for High-Performance Electrocatalytic Water Splitting
Source: Nanomaterials (Basel). 2022 Jul 14;12(14):2416. doi: 10.3390/nano12142416 (PMC9316908; doi:10.3390/nano12142416)
Supplement: Supplementary file 1 [file nanomaterials-12-02416-s001.zip]

Archive with 1 entries (1 files):
- nanomaterials-1784234-supplementary.pdf
